# Supplementary material for: Electrochemical Behavior of β-Cyclodextrin-Ni-MOF-74/Reduced Graphene Oxide Sensors for the Ultrasensitive Detection of Rutin
Source: Molecules. 2023 Jun 7;28(12):4604. doi: 10.3390/molecules28124604 (PMC10303991; doi:10.3390/molecules28124604)
Supplement: Supplementary file 1 [file molecules-28-04604-s001.zip]

Archive with 1 entries (1 files):
- molecules-2380603-supplementary.pdf
